# Supplementary material for: Lasiodiplodia carlesii sp. nov. (Botryosphaeriales, Botryosphaeriaceae), a novel pathogen causing canker and dieback on Castanopsis (Fagaceae) plantations in China
Source: MycoKeys. 2026 Jul 21;137:81–102. doi: 10.3897/mycokeys.137.184738 (PMC13416940; doi:10.3897/mycokeys.137.184738)
Supplement: XML Treatment for Lasiodiplodia carlesii [file mycokeys.137.184738-treatment1.xml]

<!DOCTYPE tp:taxon-treatment
  PUBLIC "-//TaxonX//DTD Taxonomic Treatment Publishing DTD v0 20100105//EN" "tax-treatment-NSO.dtd">
<tp:taxon-treatment xmlns:tp="http://www.plazi.org/taxpub"><tp:treatment-meta><kwd-group><label>Taxon classification</label><kwd>
                <named-content content-type="kingdom">Fungi</named-content>
              </kwd><kwd>
                <named-content content-type="order">Botryosphaeriales</named-content>
              </kwd><kwd>
                <named-content content-type="family">Botryosphaeriaceae</named-content>
              </kwd></kwd-group><mixed-citation publication-type="journal"><person-group><name><surname>Zhang</surname><given-names>Yanfeng</given-names></name><name><surname>Feng</surname><given-names>Jinyan</given-names></name><name><surname>Jiang</surname><given-names>Ning</given-names></name><name><surname>Xu</surname><given-names>Jinzhu</given-names></name><name><surname>Qin</surname><given-names>Changsheng</given-names></name><name><surname>Xu</surname><given-names>Fang</given-names></name><name><surname>Tian</surname><given-names>Longyan</given-names></name></person-group><article-title><italic><tp:taxon-name><tp:taxon-name-part taxon-name-part-type="genus" reg="Lasiodiplodia">Lasiodiplodia</tp:taxon-name-part> <tp:taxon-name-part taxon-name-part-type="species" reg="carlesii">carlesii</tp:taxon-name-part></tp:taxon-name></italic> sp. nov. (<tp:taxon-name><tp:taxon-name-part taxon-name-part-type="order" reg="Botryosphaeriales">Botryosphaeriales</tp:taxon-name-part></tp:taxon-name>, <tp:taxon-name><tp:taxon-name-part taxon-name-part-type="family" reg="Botryosphaeriaceae">Botryosphaeriaceae</tp:taxon-name-part></tp:taxon-name>), a novel pathogen causing canker and dieback on <italic><tp:taxon-name><tp:taxon-name-part taxon-name-part-type="genus" reg="Castanopsis">Castanopsis</tp:taxon-name-part></tp:taxon-name></italic> (<tp:taxon-name><tp:taxon-name-part taxon-name-part-type="family" reg="Fagaceae">Fagaceae</tp:taxon-name-part></tp:taxon-name>) plantations in China</article-title><source>MycoKeys</source><day>21</day><month>07</month><year>2026</year><volume>137</volume><fpage>81</fpage><lpage>102</lpage><pub-id pub-id-type="doi">10.3897/mycokeys.137.184738</pub-id></mixed-citation></tp:treatment-meta><tp:nomenclature><tp:taxon-name><object-id xmlns:xlink="http://www.w3.org/1999/xlink" content-type="arpha" xlink:type="simple">537E4888-EA80-5045-AE4C-FB5CA39FBF4C</object-id>
                    		<tp:taxon-name-part taxon-name-part-type="genus" reg="Lasiodiplodia">Lasiodiplodia</tp:taxon-name-part> <tp:taxon-name-part taxon-name-part-type="species" reg="carlesii">carlesii</tp:taxon-name-part>
                    	
                    		<object-id xmlns:xlink="http://www.w3.org/1999/xlink" content-type="mycobank" xlink:type="simple">861827</object-id>
                    	</tp:taxon-name><tp:taxon-authority>L.Y. Tian, Y.F. Zhang &amp; Ning Jiang</tp:taxon-authority><tp:taxon-status xmlns:xlink="http://www.w3.org/1999/xlink" xlink:type="simple">sp. nov.</tp:taxon-status><xref ref-type="fig" rid="F5">Fig. 5.</xref></tp:nomenclature><tp:treatment-sec sec-type="Etymology"><title>Etymology.</title><p>In reference to the host species <italic><tp:taxon-name><tp:taxon-name-part taxon-name-part-type="genus" reg="Castanopsis">Castanopsis</tp:taxon-name-part> <tp:taxon-name-part taxon-name-part-type="species" reg="carlesii">carlesii</tp:taxon-name-part></tp:taxon-name></italic>.</p><fig id="F5" position="float" orientation="portrait"><object-id xmlns:xlink="http://www.w3.org/1999/xlink" content-type="doi" xlink:type="simple">10.3897/mycokeys.137.184738.figure5</object-id><object-id xmlns:xlink="http://www.w3.org/1999/xlink" content-type="arpha" xlink:type="simple">AD38E33A-3915-5DF0-9CB7-E05AFF898064</object-id><label>Figure 5.</label><caption><p>Morphological characteristics of <italic><tp:taxon-name><tp:taxon-name-part taxon-name-part-type="genus" reg="Lasiodiplodia">Lasiodiplodia</tp:taxon-name-part> <tp:taxon-name-part taxon-name-part-type="species" reg="carlesii">carlesii</tp:taxon-name-part></tp:taxon-name></italic> (<named-content xmlns:xlink="http://www.w3.org/1999/xlink" content-type="dwc:institutional_code" xlink:title="Chinese Academy of Sciences" xlink:href="https://scientific-collections.gbif.org/institution/b6c58077-5a27-4747-b7fa-751101d75925" xlink:type="simple">HMAS</named-content> 353197). <bold>A–D</bold>. Colonies on <abbrev xmlns:xlink="http://www.w3.org/1999/xlink" xlink:title="Potato Dextrose Agar" xlink:type="simple">PDA</abbrev>, <abbrev xmlns:xlink="http://www.w3.org/1999/xlink" xlink:title="2% Malt Extract Agar" xlink:type="simple">MEA</abbrev>, <abbrev xmlns:xlink="http://www.w3.org/1999/xlink" xlink:title="Synthetic Nutrient-Poor Agar" xlink:type="simple">SNA</abbrev>, and Czapek after 15 days at 25 °C in the dark (the left and right halves of each picture showed surface and reverse sides, respectively); <bold>E–G</bold>. Conidiomata formed on <italic><tp:taxon-name><tp:taxon-name-part taxon-name-part-type="genus" reg="Castanopsis">C.</tp:taxon-name-part> <tp:taxon-name-part taxon-name-part-type="species" reg="carlesii">carlesii</tp:taxon-name-part></tp:taxon-name></italic> shoots; <bold>H</bold>. Transverse section; <bold>I, J</bold>. Cross sections of conidioma; <bold>K</bold>. Paraphyses; <bold>L</bold>. Conidiophores and conidiogenous cells; <bold>M, N</bold>. Hyaline immature and brown mature conidia. Scale bars: 250 μm <bold>(E</bold>–<bold>G)</bold>; 100 μm <bold>(H</bold>–<bold>J)</bold>; 10 μm <bold>(K</bold>–<bold>N</bold>).</p></caption><graphic xmlns:xlink="http://www.w3.org/1999/xlink" xlink:href="mycokeys-137-081-g005.jpg" id="oo_1721058.jpg" position="float" orientation="portrait" xlink:type="simple"><uri content-type="original_file" xlink:type="simple">https://binary.pensoft.net/fig/1721058</uri></graphic></fig></tp:treatment-sec><tp:treatment-sec sec-type="Typification"><title>Typification.</title><p>China • Guangdong Province: Guangzhou City, Tianhe District, Longan Cave Forest Farm (<named-content xmlns:xlink="http://www.w3.org/1999/xlink" content-type="dwc:verbatimCoordinates" xlink:type="simple">23°14.80'N, 113°23.40'E</named-content>, alt. 176 m), from trunk of <italic><tp:taxon-name><tp:taxon-name-part taxon-name-part-type="genus" reg="Castanopsis">Castanopsis</tp:taxon-name-part> <tp:taxon-name-part taxon-name-part-type="species" reg="carlesii">carlesii</tp:taxon-name-part></tp:taxon-name></italic> (Hemsl.), on 23 April 2021, L.Y. Tian (Holotype <named-content xmlns:xlink="http://www.w3.org/1999/xlink" content-type="dwc:institutional_code" xlink:title="Chinese Academy of Sciences" xlink:href="https://scientific-collections.gbif.org/institution/b6c58077-5a27-4747-b7fa-751101d75925" xlink:type="simple">HMAS</named-content> 353197, ex-type living culture <abbrev xmlns:xlink="http://www.w3.org/1999/xlink" content-type="institution" xlink:title="Guangdong Microbial Culture Collection Center" xlink:type="simple">GDMCC</abbrev> 3.1026); • Guangdong, Guangzhou City, Longan Cave Forest Farm (<named-content xmlns:xlink="http://www.w3.org/1999/xlink" content-type="dwc:verbatimCoordinates" xlink:type="simple">23°13.80'N, 113°23.40'E</named-content>, alt. 176 m), on necrotic trunk of <italic><tp:taxon-name><tp:taxon-name-part taxon-name-part-type="genus" reg="Castanopsis">C.</tp:taxon-name-part> <tp:taxon-name-part taxon-name-part-type="species" reg="carlesii">carlesii</tp:taxon-name-part></tp:taxon-name></italic>, on 23 April 2021, L.Y. Tian (Paratype <named-content xmlns:xlink="http://www.w3.org/1999/xlink" content-type="dwc:institutional_code" xlink:title="Chinese Academy of Sciences" xlink:href="https://scientific-collections.gbif.org/institution/b6c58077-5a27-4747-b7fa-751101d75925" xlink:type="simple">HMAS</named-content> 353198, ex-paratype living culture <abbrev xmlns:xlink="http://www.w3.org/1999/xlink" content-type="institution" xlink:title="Guangdong Microbial Culture Collection Center" xlink:type="simple">GDMCC</abbrev> 3.1027).</p></tp:treatment-sec><tp:treatment-sec sec-type="Other specimens examined"><title>Other specimens examined.</title><p>China • Guangdong, Guangzhou City, Longan Cave Forest Farm (<named-content xmlns:xlink="http://www.w3.org/1999/xlink" content-type="dwc:verbatimCoordinates" xlink:type="simple">23°13.80'N, 113°23.40'E</named-content>, alt. 247 m), on necrotic trunk base of <italic><tp:taxon-name><tp:taxon-name-part taxon-name-part-type="genus" reg="Castanopsis">Castanopsis</tp:taxon-name-part> <tp:taxon-name-part taxon-name-part-type="species" reg="hystrix">hystrix</tp:taxon-name-part></tp:taxon-name></italic>, on 23 April 2021, L.Y. Tian (<named-content xmlns:xlink="http://www.w3.org/1999/xlink" content-type="dwc:institutional_code" xlink:title="Chinese Academy of Sciences" xlink:href="https://scientific-collections.gbif.org/institution/b6c58077-5a27-4747-b7fa-751101d75925" xlink:type="simple">HMAS</named-content> 353199, living culture <abbrev xmlns:xlink="http://www.w3.org/1999/xlink" content-type="institution" xlink:title="Guangdong Microbial Culture Collection Center" xlink:type="simple">GDMCC</abbrev> 3.1028; <named-content xmlns:xlink="http://www.w3.org/1999/xlink" content-type="dwc:institutional_code" xlink:title="Chinese Academy of Sciences" xlink:href="https://scientific-collections.gbif.org/institution/b6c58077-5a27-4747-b7fa-751101d75925" xlink:type="simple">HMAS</named-content> 353200, living culture <abbrev xmlns:xlink="http://www.w3.org/1999/xlink" content-type="institution" xlink:title="Guangdong Microbial Culture Collection Center" xlink:type="simple">GDMCC</abbrev> 3.1029).</p></tp:treatment-sec><tp:treatment-sec sec-type="Description"><title>Description.</title><p>Asexual morph on <abbrev xmlns:xlink="http://www.w3.org/1999/xlink" xlink:title="Potato Dextrose Agar" xlink:type="simple">PDA</abbrev> and <italic><tp:taxon-name><tp:taxon-name-part taxon-name-part-type="genus" reg="Castanopsis">Castanopsis</tp:taxon-name-part> <tp:taxon-name-part taxon-name-part-type="species" reg="carlesii">carlesii</tp:taxon-name-part></tp:taxon-name></italic> twigs: <bold><italic>Conidiomata</italic></bold> stromatic, dark brown to black, solitary, semi-immersed to superficial, unilocular, papillate or apapillate, covered by dark brown mycelium; 530.1 ± 279.5 × 395.8 ± 145.2 μm, 292.2 ± 213.9 μm high (n = 20). <bold><italic>Paraphyses</italic></bold> interspersed with conidiophores, filiform, hyaline, cylindrical with swollen rounded apices, initially aseptate, becoming 1–7-septate at maturity, unbranched, extending beyond the conidial layer, up to 59.8 ± 12.0 μm long and 3.2 ± 1.1 μm wide. <bold><italic>Conidiophores</italic></bold> absent or reduced to conidiogenous cells. <bold><italic>Conidiogenous cells</italic></bold> holoblastic, hyaline, discrete, smooth, thin-walled, cylindrical to ampulliform, proliferating percurrently, (4.0–) 8.3 ± 2.2 (–12.5) × (1.7–) 3.9 ± 1.1 (–6.9) μm (n = 20). <bold><italic>Conidia</italic></bold> initially hyaline, aseptate, thick-walled (wall 1.5–3.2 μm thick), ellipsoid to ovoid with rounded or slightly tapered apices, becoming dark brown, 1-septate with longitudinal striations at maturity; (20.1–) 28.1 ± 2.9 (–33.5) × (9.9–) 14.5 ± 1.7 (–16.9) μm (mean ± <abbrev xmlns:xlink="http://www.w3.org/1999/xlink" xlink:title="standard deviation" xlink:type="simple">SD</abbrev> = 28.1 ± 2.9 × 14.5 ± 1.7 μm, n = 200, <abbrev xmlns:xlink="http://www.w3.org/1999/xlink" xlink:title="length/width ratio" xlink:type="simple">L/W</abbrev> = 1.9). Conidial dimensions vary on different substrates: on <abbrev xmlns:xlink="http://www.w3.org/1999/xlink" xlink:title="Potato Dextrose Agar" xlink:type="simple">PDA</abbrev>: 25.9 ± 3.6 × 12.5 ± 1.2 μm (n = 50, <abbrev xmlns:xlink="http://www.w3.org/1999/xlink" xlink:title="length/width ratio" xlink:type="simple">L/W</abbrev> = 2.1); on inoculated host branches: 28.9 ± 2.1 × 15.4 ± 0.9 μm (n = 50, <abbrev xmlns:xlink="http://www.w3.org/1999/xlink" xlink:title="length/width ratio" xlink:type="simple">L/W</abbrev> = 1.9).</p></tp:treatment-sec><tp:treatment-sec sec-type="Cultural characteristics"><title>Cultural characteristics.</title><p>Colonies on <abbrev xmlns:xlink="http://www.w3.org/1999/xlink" xlink:title="Potato Dextrose Agar" xlink:type="simple">PDA</abbrev> initially white, turning gray with age, floccose with entire margins, covering the 90 mm Petri dish after 48 h at 25 °C in the dark; reverse dark gray with black patches; sporulation sparse. On <abbrev xmlns:xlink="http://www.w3.org/1999/xlink" xlink:title="2% Malt Extract Agar" xlink:type="simple">MEA</abbrev>, colonies initially white, becoming fluffy with entire margins, covering the dish after 4 days at 25 °C; reverse dark gray to yellowish with a rust tint upon aging. On <abbrev xmlns:xlink="http://www.w3.org/1999/xlink" xlink:title="Synthetic Nutrient-Poor Agar" xlink:type="simple">SNA</abbrev>, aerial mycelium scant and fluffy, initially white, becoming gray with age, with entire margins, reaching the edge of the 90 mm dish after 4 days at 25 °C; reverse gray with black patches; sporulation not observed. On Czapek Dox Agar, colonies initially white, becoming gray with gray-brown tones, fluffy with entire margins, covering the dish after 4 days at 25 °C.</p></tp:treatment-sec><tp:treatment-sec sec-type="Notes"><title>Notes.</title><p>Phylogenetically, <italic><tp:taxon-name><tp:taxon-name-part taxon-name-part-type="genus" reg="Lasiodiplodia">Lasiodiplodia</tp:taxon-name-part> <tp:taxon-name-part taxon-name-part-type="species" reg="carlesii">carlesii</tp:taxon-name-part></tp:taxon-name></italic> forms a distinct and highly supported clade based on the concatenated gene alignment. It is most closely related to <italic><tp:taxon-name><tp:taxon-name-part taxon-name-part-type="genus" reg="Lasiodiplodia">L.</tp:taxon-name-part> <tp:taxon-name-part taxon-name-part-type="species" reg="syzygii">syzygii</tp:taxon-name-part></tp:taxon-name></italic> but differs by distinct nucleotide substitutions: 6 bp in <abbrev xmlns:xlink="http://www.w3.org/1999/xlink" xlink:title="internal transcribed spacer" xlink:type="simple">ITS</abbrev>, 5 bp in <italic><abbrev xmlns:xlink="http://www.w3.org/1999/xlink" xlink:title="translation elongation factor 1-alpha" xlink:type="simple">tef1-α</abbrev></italic>, and 3 bp in <italic><abbrev xmlns:xlink="http://www.w3.org/1999/xlink" xlink:title="beta-tubulin" xlink:type="simple">tub2</abbrev></italic> (Table <xref ref-type="table" rid="T3">3</xref>). Morphologically, <italic><tp:taxon-name><tp:taxon-name-part taxon-name-part-type="genus" reg="Lasiodiplodia">L.</tp:taxon-name-part> <tp:taxon-name-part taxon-name-part-type="species" reg="carlesii">carlesii</tp:taxon-name-part></tp:taxon-name></italic> can be distinguished from <italic><tp:taxon-name><tp:taxon-name-part taxon-name-part-type="genus" reg="Lasiodiplodia">L.</tp:taxon-name-part> <tp:taxon-name-part taxon-name-part-type="species" reg="syzygii">syzygii</tp:taxon-name-part></tp:taxon-name></italic> by its smaller conidia [(20.1–) 25.2–31.0 (–33.5) × (9.9–) 12.8–16.2 (–16.9) μm (av. = 28.1 × 14.5 μm, <abbrev xmlns:xlink="http://www.w3.org/1999/xlink" xlink:title="length/width ratio" xlink:type="simple">L/W</abbrev> = 1.9)] compared to those of <italic><tp:taxon-name><tp:taxon-name-part taxon-name-part-type="genus" reg="Lasiodiplodia">L.</tp:taxon-name-part> <tp:taxon-name-part taxon-name-part-type="species" reg="syzygii">syzygii</tp:taxon-name-part></tp:taxon-name></italic> [(24.5–) 28.0–32.5 (–39.5) × (13–) 15–17 (–21) μm (av. = 30.2 × 16.1 μm, <abbrev xmlns:xlink="http://www.w3.org/1999/xlink" xlink:title="length/width ratio" xlink:type="simple">L/W</abbrev> = 1.9)] (<xref ref-type="bibr" rid="B75">Zhang et al. 2021</xref>) (Table <xref ref-type="table" rid="T4">4</xref>). Both species also differ in cultural characteristics: <italic><tp:taxon-name><tp:taxon-name-part taxon-name-part-type="genus" reg="Lasiodiplodia">L.</tp:taxon-name-part> <tp:taxon-name-part taxon-name-part-type="species" reg="carlesii">carlesii</tp:taxon-name-part></tp:taxon-name></italic> colonies cover 90 mm <abbrev xmlns:xlink="http://www.w3.org/1999/xlink" xlink:title="Potato Dextrose Agar" xlink:type="simple">PDA</abbrev> plates with regular margins within 3 days at 25 °C, whereas <italic><tp:taxon-name><tp:taxon-name-part taxon-name-part-type="genus" reg="Lasiodiplodia">L.</tp:taxon-name-part> <tp:taxon-name-part taxon-name-part-type="species" reg="syzygii">syzygii</tp:taxon-name-part></tp:taxon-name></italic> requires 4 days for full coverage and exhibits irregular margins (<xref ref-type="bibr" rid="B75">Zhang et al. 2021</xref>). These combined phylogenetic, morphological, and biological differences support the establishment of <italic><tp:taxon-name><tp:taxon-name-part taxon-name-part-type="genus" reg="Lasiodiplodia">L.</tp:taxon-name-part> <tp:taxon-name-part taxon-name-part-type="species" reg="carlesii">carlesii</tp:taxon-name-part></tp:taxon-name></italic> as a new species.</p><table-wrap id="T4" position="float" orientation="portrait"><label>Table 4.</label><caption><p>A comparative analysis of conidial dimensions among <italic><tp:taxon-name><tp:taxon-name-part taxon-name-part-type="genus" reg="Lasiodiplodia">Lasiodiplodia</tp:taxon-name-part> <tp:taxon-name-part taxon-name-part-type="species" reg="carlesii">carlesii</tp:taxon-name-part></tp:taxon-name></italic> and its phylogenetically closest relatives.</p></caption><table><tbody><tr><th rowspan="1" colspan="1">
                      <bold>Identity</bold>
                    </th><th rowspan="1" colspan="1">
                      <bold>Hosts</bold>
                    </th><th rowspan="1" colspan="1">
                      <bold>Conidial size (μm)</bold>
                    </th><th rowspan="1" colspan="1">
                      <bold>
                        <abbrev xmlns:xlink="http://www.w3.org/1999/xlink" xlink:title="length/width ratio" xlink:type="simple">L/W</abbrev>
                      </bold>
                    </th><th rowspan="1" colspan="1">
                      <bold>Paraphyses</bold>
                    </th><th rowspan="1" colspan="1">
                      <bold>Reference</bold>
                    </th></tr><tr><td rowspan="1" colspan="1">
                      <italic>
                        <tp:taxon-name><tp:taxon-name-part taxon-name-part-type="genus" reg="Lasiodiplodia">L.</tp:taxon-name-part> <tp:taxon-name-part taxon-name-part-type="species" reg="carlesii">carlesii</tp:taxon-name-part></tp:taxon-name>
                      </italic>
                    </td><td rowspan="1" colspan="1"><italic><tp:taxon-name><tp:taxon-name-part taxon-name-part-type="genus" reg="Castanopsis">Castanopsis</tp:taxon-name-part></tp:taxon-name></italic> spp.</td><td rowspan="1" colspan="1">(20.1–)25.2–31.0(–33.5) × (9.9–)12.8–16.2(–16.9) [Av. 28.1 × 14.5]</td><td rowspan="1" colspan="1">1.9</td><td rowspan="1" colspan="1">Septatae</td><td rowspan="1" colspan="1">This study</td></tr><tr><td rowspan="1" colspan="1">
                      <italic>
                        <tp:taxon-name><tp:taxon-name-part taxon-name-part-type="genus" reg="Lasiodiplodia">L.</tp:taxon-name-part> <tp:taxon-name-part taxon-name-part-type="species" reg="syzygii">syzygii</tp:taxon-name-part></tp:taxon-name>
                      </italic>
                    </td><td rowspan="1" colspan="1">
                      <italic>
                        <tp:taxon-name><tp:taxon-name-part taxon-name-part-type="genus" reg="Syzygium">Syzygium</tp:taxon-name-part> <tp:taxon-name-part taxon-name-part-type="species" reg="samarangense">samarangense</tp:taxon-name-part></tp:taxon-name>
                      </italic>
                    </td><td rowspan="1" colspan="1">(27–)30–32(–36) × (13–)15–17(–20) [Av. 31.3 × 16.4]</td><td rowspan="1" colspan="1">1.9</td><td rowspan="1" colspan="1">Aseptatae</td><td rowspan="1" colspan="1">
                      <xref ref-type="bibr" rid="B40">Meng et al. (2021)</xref>
                    </td></tr><tr><td rowspan="1" colspan="1">
                      <italic>
                        <tp:taxon-name><tp:taxon-name-part taxon-name-part-type="genus" reg="Lasiodiplodia">L.</tp:taxon-name-part> <tp:taxon-name-part taxon-name-part-type="species" reg="rubropurpurea">rubropurpurea</tp:taxon-name-part></tp:taxon-name>
                      </italic>
                    </td><td rowspan="1" colspan="1">
                      <italic>
                        <tp:taxon-name><tp:taxon-name-part taxon-name-part-type="genus" reg="Eucalyptus">Eucalyptus</tp:taxon-name-part> <tp:taxon-name-part taxon-name-part-type="species" reg="grandis">grandis</tp:taxon-name-part></tp:taxon-name>
                      </italic>
                    </td><td rowspan="1" colspan="1">24–33 × 13–17 [Av. 28.2 × 14.6]</td><td rowspan="1" colspan="1">1.9</td><td rowspan="1" colspan="1">Aseptatae</td><td rowspan="1" colspan="1">
                      <xref ref-type="bibr" rid="B8">Burgess et al. (2006)</xref>
                    </td></tr><tr><td rowspan="1" colspan="1">
                      <italic>
                        <tp:taxon-name><tp:taxon-name-part taxon-name-part-type="genus" reg="Lasiodiplodia">L.</tp:taxon-name-part> <tp:taxon-name-part taxon-name-part-type="species" reg="venezuelensis">venezuelensis</tp:taxon-name-part></tp:taxon-name>
                      </italic>
                    </td><td rowspan="1" colspan="1">
                      <italic>
                        <tp:taxon-name><tp:taxon-name-part taxon-name-part-type="genus" reg="Acacia">Acacia</tp:taxon-name-part> <tp:taxon-name-part taxon-name-part-type="species" reg="mangium">mangium</tp:taxon-name-part></tp:taxon-name>
                      </italic>
                    </td><td rowspan="1" colspan="1">26–33 × 12–15 [Av. 28.4 × 13.5]</td><td rowspan="1" colspan="1">2.1</td><td rowspan="1" colspan="1">Septatae</td><td rowspan="1" colspan="1">
                      <xref ref-type="bibr" rid="B8">Burgess et al. (2006)</xref>
                    </td></tr></tbody></table></table-wrap></tp:treatment-sec><tp:treatment-sec><!--Section generated to contain objects referenced in tp:taxon-treatment.--><table-wrap id="T3" position="float" orientation="portrait"><label>Table 3.</label><caption><p>Changes in pair base of <italic><tp:taxon-name><tp:taxon-name-part taxon-name-part-type="genus" reg="Lasiodiplodia">L.</tp:taxon-name-part> <tp:taxon-name-part taxon-name-part-type="species" reg="carlesii">carlesii</tp:taxon-name-part></tp:taxon-name></italic> and <italic><tp:taxon-name><tp:taxon-name-part taxon-name-part-type="genus" reg="Lasiodiplodia">L.</tp:taxon-name-part> <tp:taxon-name-part taxon-name-part-type="species" reg="syzygii">syzygii</tp:taxon-name-part></tp:taxon-name></italic> in the <abbrev xmlns:xlink="http://www.w3.org/1999/xlink" xlink:title="internal transcribed spacer" xlink:type="simple">ITS</abbrev>, <italic><abbrev xmlns:xlink="http://www.w3.org/1999/xlink" xlink:title="translation elongation factor 1-alpha" xlink:type="simple">tef1-α</abbrev></italic> and <italic>rpb</italic>2 genes.</p></caption><table><tbody><tr><th rowspan="2" colspan="1">
                  <bold>Genes</bold>
                </th><th rowspan="2" colspan="1">
                  <bold>Alignment position</bold>
                </th><th rowspan="1" colspan="2">
                  <bold>Base pair difference</bold>
                </th><th rowspan="2" colspan="1">
                  <bold>Location</bold>
                </th></tr><tr><th rowspan="1" colspan="1">
                  <bold><italic><tp:taxon-name><tp:taxon-name-part taxon-name-part-type="genus" reg="Lasiodiplodia">L.</tp:taxon-name-part> <tp:taxon-name-part taxon-name-part-type="species" reg="syzygii">syzygii</tp:taxon-name-part></tp:taxon-name></italic> (5 isolates)</bold>
                </th><th rowspan="1" colspan="1">
                  <bold><italic><tp:taxon-name><tp:taxon-name-part taxon-name-part-type="genus" reg="Lasiodiplodia">L.</tp:taxon-name-part> <tp:taxon-name-part taxon-name-part-type="species" reg="carlesii">carlesii</tp:taxon-name-part></tp:taxon-name></italic> (4 isolates)</bold>
                </th></tr><tr><td rowspan="6" colspan="1">
                  <abbrev xmlns:xlink="http://www.w3.org/1999/xlink" xlink:title="internal transcribed spacer" xlink:type="simple">ITS</abbrev>
                </td><td rowspan="6" colspan="1">468</td><td rowspan="1" colspan="1">T</td><td rowspan="1" colspan="1">C</td><td rowspan="1" colspan="1">48</td></tr><tr><td rowspan="1" colspan="1">T</td><td rowspan="1" colspan="1">C</td><td rowspan="1" colspan="1">50</td></tr><tr><td rowspan="1" colspan="1">C</td><td rowspan="1" colspan="1">T</td><td rowspan="1" colspan="1">98</td></tr><tr><td rowspan="1" colspan="1">T</td><td rowspan="1" colspan="1">C</td><td rowspan="1" colspan="1">130</td></tr><tr><td rowspan="1" colspan="1">C</td><td rowspan="1" colspan="1">T</td><td rowspan="1" colspan="1">173</td></tr><tr><td rowspan="1" colspan="1">C</td><td rowspan="1" colspan="1">T</td><td rowspan="1" colspan="1">362</td></tr><tr><td rowspan="5" colspan="1">
                  <italic>tef1</italic>
                </td><td rowspan="5" colspan="1">223</td><td rowspan="1" colspan="1">A</td><td rowspan="1" colspan="1">G</td><td rowspan="1" colspan="1">2</td></tr><tr><td rowspan="1" colspan="1">G</td><td rowspan="1" colspan="1">T</td><td rowspan="1" colspan="1">7</td></tr><tr><td rowspan="1" colspan="1">T</td><td rowspan="1" colspan="1">C</td><td rowspan="1" colspan="1">175</td></tr><tr><td rowspan="1" colspan="1">C</td><td rowspan="1" colspan="1">T</td><td rowspan="1" colspan="1">182</td></tr><tr><td rowspan="1" colspan="1">A</td><td rowspan="1" colspan="1">G</td><td rowspan="1" colspan="1">187</td></tr><tr><td rowspan="3" colspan="1">
                  <italic>
                    <abbrev xmlns:xlink="http://www.w3.org/1999/xlink" xlink:title="beta-tubulin" xlink:type="simple">tub2</abbrev>
                  </italic>
                </td><td rowspan="3" colspan="1">395</td><td rowspan="1" colspan="1">C</td><td rowspan="1" colspan="1">T</td><td rowspan="1" colspan="1">209</td></tr><tr><td rowspan="1" colspan="1">C</td><td rowspan="1" colspan="1">A</td><td rowspan="1" colspan="1">218</td></tr><tr><td rowspan="1" colspan="1">T</td><td rowspan="1" colspan="1">C</td><td rowspan="1" colspan="1">351</td></tr></tbody></table></table-wrap></tp:treatment-sec><ref-list><ref id="B75"><mixed-citation xmlns:xlink="http://www.w3.org/1999/xlink" xlink:type="simple">Zhang W, Groenewald JZ, Lombard L, Schumacher RK, Phillips AJL, Crous PW (2021) Evaluating species in <tp:taxon-name><tp:taxon-name-part taxon-name-part-type="order">Botryosphaeriales</tp:taxon-name-part></tp:taxon-name>. Persoonia 46: 63–115. <ext-link xlink:href="10.3767/persoonia.2021.46.03" ext-link-type="doi" xlink:type="simple">https://doi.org/10.3767/persoonia.2021.46.03</ext-link></mixed-citation></ref><ref id="B40"><mixed-citation xmlns:xlink="http://www.w3.org/1999/xlink" xlink:type="simple">Meng CR, Zhang Q, Yang ZF, Geng K, Zeng XY, Thilini Chethana KW (2021) <italic><tp:taxon-name><tp:taxon-name-part taxon-name-part-type="genus">Lasiodiplodia</tp:taxon-name-part> <tp:taxon-name-part taxon-name-part-type="species">syzygii</tp:taxon-name-part></tp:taxon-name></italic> sp. nov. (<tp:taxon-name><tp:taxon-name-part taxon-name-part-type="family">Botryosphaeriaceae</tp:taxon-name-part></tp:taxon-name>) causing post-harvest water-soaked brown lesions on <italic><tp:taxon-name><tp:taxon-name-part taxon-name-part-type="genus">Syzygium</tp:taxon-name-part> <tp:taxon-name-part taxon-name-part-type="species">samarangense</tp:taxon-name-part></tp:taxon-name></italic> in Chiang Rai, Thailand. Biodiversity Data Journal 9: e60604. <ext-link xlink:href="10.3897/BDJ.9.e60604" ext-link-type="doi" xlink:type="simple">https://doi.org/10.3897/BDJ.9.e60604</ext-link></mixed-citation></ref><ref id="B8"><mixed-citation xmlns:xlink="http://www.w3.org/1999/xlink" xlink:type="simple">Burgess TI, Barber PA, Mohali S, Pegg G, de Beer W, Wingfield MJ (2006) Three new <italic><tp:taxon-name><tp:taxon-name-part taxon-name-part-type="genus">Lasiodiplodia</tp:taxon-name-part></tp:taxon-name></italic> spp. from the tropics, recognized based on DNA sequence comparisons and morphology. Mycologia 98(3): 423–435. <ext-link xlink:href="10.1080/15572536.2006.11832677" ext-link-type="doi" xlink:type="simple">https://doi.org/10.1080/15572536.2006.11832677</ext-link></mixed-citation></ref></ref-list></tp:taxon-treatment>
